# Supplementary material for: Epigenetic Suppression of the IL-7 Pathway in Progressive Glioblastoma
Source: Biomedicines. 2022 Sep 2;10(9):2174. doi: 10.3390/biomedicines10092174 (PMC9496096; doi:10.3390/biomedicines10092174)
Supplement: Supplementary file 1 [file biomedicines-10-02174-s001.zip › Table S1.xlsx]

## Sheet: Cohort 1
Patients’ characteristics
Gender	Number of patients	Age at onset (Median)	Quartile 1-Quartile 3 (Q1-Q3)	Age at onset (Range)
Female	8	55	49-58	38-63
Male	14	47	42-60	32-66
Total	22	51	43-60	32-66
GBMprim	GBMrec	Gender	Age at onset (years)	Age at recurrence (years)	Age at death (years)	Overall Survival (weeks)	Treatment
15043/1999	9849/2000	male	50	50.2885	50	41	No data
9501/2001	3624/2002	male	52	52.9808	53	59	No data
15916/2003	9527/2004	female	63	63.8462	64	43	Surgery+ irradiation 50 Gy
9886/2004	15289/2004	male	41	41.6731	43	70	No data
3094/2006	15302/2006	male	59	60.2115	60	65	Surgery+Irradiation+Temozolomide
5526/2007	13808/2008/1	female	50	51.8846	52	88	Surgery+Irradiation+Temozolomide
13501/2007/C1	9614/2008/1	male	39	39.4423			Surgery+Irradiation+Temozolomide
12732/2008	17440/2010/1	male	41	42.9038	43	149	Primary: Surgery+Irradiation+Temozolomide; Recidive: Bevacizumab+ Irradiation
17578/2008	7779/2010/B	male	63	65.1346			No data
15466/09	16534/10	male	66	67.5385			Surgery+Irradiation+Temozolomide
10379/2010A	7536/2014	female	56	59.9615	61	287	AVAGLIO clinical study (STUPP + Bevacizumab/placebo)
14561/2010/1	2315/2012/A	male	45	46.2115			AVAGLIO clinical study (STUPP + Bevacizumab/placebo)
2525/2011/B	1365/2013/1	male	32	35.6923	36	203	Surgery + Temozolomide, then Bevacizumab, Irradiation, BCNU
14642/2011/1	7990/2014/1	male	43	45.4808	46	192	Surgery+Irradiation+Temozolomide
5693/2012/1	612/2015/1	female	45	47.5769	48	169	Surgery+Irradiation+Temozolomide
7183/2012/1	11956/2012	female	57	57.9423	59	95	Surgery+Irradiation+Temozolomide
6795/2013/1	17545/2013	female	61	61.6346	62	54	Surgery+Irradiation+Temozolomide
16189/2014	16742/2015	female	53	54.4038	55	69	Surgery+Irradiation+Temozolomide
8117/2015	2908/2017	female	37.5769	39.3462	40	92	Surgery+Irradiation+Temozolomide
3997/2016	5120/2017	male	62	62.8654	63	62	Surgery+Irradiation+Temozolomide
10776/2016	2168/2017	male	43	43.3269	44	46	Surgery+Irradiation+Temozolomide
13956/16/1	12107/17/1	male	60	61.4808	62	60	Surgery+Irradiation+Temozolomide
