# Supplementary material for: Epigenetic Suppression of the IL-7 Pathway in Progressive Glioblastoma
Source: Biomedicines. 2022 Sep 2;10(9):2174. doi: 10.3390/biomedicines10092174 (PMC9496096; doi:10.3390/biomedicines10092174)
Supplement: Supplementary file 1 [file biomedicines-10-02174-s001.zip › Table S2.xlsx]

## Sheet: Hypermethylated Genes
GBMrec vs. GBMprim								GBMprim vs. CG								GBMrec vs. CG
GOMFID	Pvalue	OddsRatio	ExpCount	Count	Size	Term		GOMFID	Pvalue	OddsRatio	ExpCount	Count	Size	Term		GOMFID	Pvalue	OddsRatio	ExpCount	Count	Size	Term
Rank 100								Rank 100								Rank 100
GO:0002483	0.0009	55.6608	0.0439	2	13	antigen processing and presentation of endogenous peptide antigen		N/A								GO:0070102	0.0011	46.5652	0.0506	2	17	interleukin-6-mediated signaling pathway
GO:2000566	0.0034	Inf	0.0034	1	1	positive regulation of CD8-positive, alpha-beta T cell proliferation		Rank 500								GO:0150077	0.0016	38.7971	0.0595	2	20	regulation of neuroinflammatory response
GO:0051134	0.0067	300.547	0.0068	1	2	negative regulation of NK T cell activation		N/A								GO:0002675	0.0025	30.3535	0.0744	2	25	positive regulation of acute inflammatory response
GO:1902567	0.0067	300.547	0.0068	1	2	negative regulation of eosinophil activation		Rank 1000								GO:0070741	0.0054	19.9317	0.1101	2	37	response to interleukin-6
GO:2000417	0.0067	300.547	0.0068	1	2	negative regulation of eosinophil migration		GO:0045088	0.0048	1.8209	15.0174	26	350	regulation of innate immune response		GO:0038154	0.0059	342.106	0.006	1	2	interleukin-11-mediated signaling pathway
GO:0002711	0.0077	16.5208	0.1318	2	39	positive regulation of T cell mediated immunity		Automatic cut off								Rank 500
GO:0002704	0.0084	15.6716	0.1385	2	41	negative regulation of leukocyte mediated immunity		GO:0070102	0.0018	4.6956	4.7802	11	17	interleukin-6-mediated signaling pathway		GO:0038111	0	27.9652	0.5836	10	26	interleukin-7-mediated signaling pathway
GO:0045824	0.0097	14.5495	0.1486	2	44	negative regulation of innate immune response										GO:0098760	0	26.3185	0.606	10	27	response to interleukin-7
Rank 500																GO:0032763	0.0029	43.7889	0.0898	2	4	regulation of mast cell cytokine production
GO:0019883	0.0044	10.5451	0.3414	3	17	antigen processing and presentation of endogenous antigen										GO:0070741	0.0092	5.3269	0.8305	4	37	response to interleukin-6
GO:0036016	0.0057	24.5439	0.1205	2	6	cellular response to interleukin-3										Rank 1000
GO:0002476	0.0079	19.6339	0.1406	2	7	antigen processing and presentation of endogenous peptide antigen via MHC class Ib										GO:0038111	0	15.6214	1.1817	11	26	interleukin-7-mediated signaling pathway
GO:2000659	0.0079	19.6339	0.1406	2	7	regulation of interleukin-1-mediated signaling pathway										GO:0098760	0	14.6441	1.2271	11	27	response to interleukin-7
GO:0001818	0.0083	2.4347	4.7395	11	236	negative regulation of cytokine production										GO:0070741	0	7.8725	1.6816	10	37	response to interleukin-6
Rank 1000																GO:0070102	0.0003	11.773	0.6347	5	14	interleukin-6-mediated signaling pathway
GO:0043369	0.0011	7.7171	0.8333	5	20	CD4-positive or CD8-positive, alpha-beta T cell lineage commitment										GO:2000553	0.0009	31.6295	0.2272	3	5	positive regulation of T-helper 2 cell cytokine production
GO:0002483	0.0016	10.2779	0.5417	4	13	antigen processing and presentation of endogenous peptide antigen										GO:0070106	0.0011	12.0619	0.4999	4	11	interleukin-27-mediated signaling pathway
GO:0038155	0.0034	13.8579	0.3333	3	8	interleukin-23-mediated signaling pathway										GO:0051135	0.0029	15.8127	0.3181	3	7	positive regulation of NK T cell activation
GO:0002363	0.0057	6.6051	0.75	4	18	alpha-beta T cell lineage commitment										GO:0033077	0.0035	3.2312	3.0905	9	68	T cell differentiation in thymus
GO:0046631	0.006	2.4689	5.2083	12	125	alpha-beta T cell activation										GO:0070103	0.006	42.1176	0.1363	2	3	regulation of interleukin-6-mediated signaling pathway
GO:0072540	0.0092	8.6595	0.4583	3	11	T-helper 17 cell lineage commitment										Automatic cut off
Automatic cut off																GO:0070102	0.0018	4.6956	4.7802	11	17	interleukin-6-mediated signaling pathway
GO:0038111	0	7.5565	9.3076	21	26	interleukin-7-mediated signaling pathway										GO:0045415	0.0048	Inf	1.0543	4	4	negative regulation of interleukin-8 biosynthetic process
GO:0098760	0	6.2964	9.6655	21	27	response to interleukin-7										GO:0003309	0.0055	3.033	6.5895	13	25	type B pancreatic cell differentiation
GO:0035723	0.0066	5.3872	4.2958	9	12	interleukin-15-mediated signaling pathway

## Sheet: Hypermethylated Promoters
GBMrec vs. GBMprim								GBMprim vs. CG								GBMrec vs. CG
GOMFID	Pvalue	OddsRatio	ExpCount	Count	Size	Term		GOMFID	Pvalue	OddsRatio	ExpCount	Count	Size	Term		GOMFID	Pvalue	OddsRatio	ExpCount	Count	Size	Term
Rank 100								Rank 100								Rank 100
GO:2000566	0.0035	Inf	0.0035	1	1	positive regulation of CD8-positive, alpha-beta T cell proliferation		GO:0070105	0.006	338.524	0.006	1	2	positive regulation of interleukin-6-mediated signaling pathway		GO:0038154	0.0032	Inf	0.0032	1	1	interleukin-11-mediated signaling pathway
GO:0042270	0.0069	293.234	0.0069	1	2	protection from natural killer cell mediated cytotoxicity		Rank 500								Rank 500
Rank 500								GO:0071651	0.0041	31.6621	0.1038	2	5	positive regulation of chemokine (C-C motif) ligand 5 production		GO:0038111	0	34.5633	0.5161	10	23	interleukin-7-mediated signaling pathway
GO:2001186	0.0048	29.2597	0.1121	2	5	negative regulation of CD8-positive, alpha-beta T cell activation		GO:0002864	0.0084	18.9946	0.1453	2	7	regulation of acute inflammatory response to antigenic stimulus		GO:0098760	0	34.5633	0.5161	10	23	response to interleukin-7
GO:2000561	0.0071	21.9432	0.1345	2	6	regulation of CD4-positive, alpha-beta T cell proliferation		GO:0060907	0.0084	18.9946	0.1453	2	7	positive regulation of macrophage cytokine production		Rank 1000
GO:0046642	0.0098	17.5532	0.1569	2	7	negative regulation of alpha-beta T cell proliferation		Rank 1000								GO:0038111	0	19.1024	1.0692	11	23	interleukin-7-mediated signaling pathway
Rank 1000								GO:0071651	0.0008	32.2311	0.2233	3	5	positive regulation of chemokine (C-C motif) ligand 5 production		GO:0098760	0	19.1024	1.0692	11	23	response to interleukin-7
GO:0050672	0.0011	4.3597	2.1385	8	46	negative regulation of lymphocyte proliferation		Automatic cut off								Automatic cut off
GO:0046007	0.0018	20.6016	0.2789	3	6	negative regulation of activated T cell proliferation		GO:0038111	0.0001	5.2312	6.083	15	23	interleukin-7-mediated signaling pathway		GO:0038111	0.0005	4.3827	6.0379	14	23	interleukin-7-mediated signaling pathway
GO:0070664	0.002	3.9433	2.3245	8	50	negative regulation of leukocyte proliferation		GO:0098760	0.0001	5.2312	6.083	15	23	response to interleukin-7		GO:0098760	0.0005	4.3827	6.0379	14	23	response to interleukin-7
Automatic cut off
GO:0033151	0.0041	5.9405	4.0309	9	12	V(D)J recombination
GO:0045063	0.0093	5.2793	3.695	8	11	T-helper 1 cell differentiation

## Sheet: Hypomethylated Genes
GBMrec vs. GBMprim								GBMprim vs. CG								GBMrec vs. CG
GOMFID	Pvalue	OddsRatio	ExpCount	Count	Size	Term		GOMFID	Pvalue	OddsRatio	ExpCount	Count	Size	Term		GOMFID	Pvalue	OddsRatio	ExpCount	Count	Size	Term
Rank 100								Rank 100								Rank 100
GO:0032691	0.0007	61.0536	0.0388	2	20	negative regulation of interleukin-1 beta production		GO:0060760	0.0003	25.5926	0.1333	3	50	positive regulation of response to cytokine stimulus		GO:0002888	0.0023	31.8651	0.0709	2	26	positive regulation of myeloid leukocyte mediated immunity
GO:0032690	0.0039	531.733	0.0039	1	2	negative regulation of interleukin-1 alpha production		GO:0060340	0.0004	87.1328	0.0293	2	11	positive regulation of type I interferon-mediated signaling pathway		Rank 500
GO:0050710	0.0054	19.9348	0.1105	2	57	negative regulation of cytokine secretion		GO:0045408	0.0006	65.3374	0.0373	2	14	regulation of interleukin-6 biosynthetic process		N/A
GO:0050720	0.0058	265.85	0.0058	1	3	interleukin-1 beta biosynthetic process		GO:2000454	0.0027	Inf	0.0027	1	1	positive regulation of CD8-positive, alpha-beta cytotoxic T cell extravasation		Rank 1000
GO:0032652	0.0077	16.6008	0.1319	2	68	regulation of interleukin-1 production		GO:0045087	0.0032	4.0551	1.981	7	743	innate immune response		N/A
GO:2000553	0.0097	132.908	0.0097	1	5	positive regulation of T-helper 2 cell cytokine production		GO:0043029	0.0044	22.3693	0.0986	2	37	T cell homeostasis		Automatic cut off
Rank 500								GO:2000107	0.007	17.3875	0.1253	2	47	negative regulation of leukocyte apoptotic process		N/A
N/A								GO:0001959	0.0073	8.1878	0.3973	3	149	regulation of cytokine-mediated signaling pathway
Rank 1000								GO:2000409	0.008	191.464	0.008	1	3	positive regulation of T cell extravasation
GO:0002604	0.0017	19.188	0.2645	3	7	regulation of dendritic cell antigen processing and presentation		GO:2000449	0.008	191.464	0.008	1	3	regulation of CD8-positive, alpha-beta T cell extravasation
GO:0043029	0.0024	4.9678	1.3981	6	37	T cell homeostasis		GO:0050778	0.0087	3.7251	1.805	6	677	positive regulation of immune response
Automatic cut off								Rank 500
N/A								GO:0072602	0.0024	41.9868	0.0787	2	5	interleukin-4 secretion
								Rank 1000
								GO:0045409	0.0006	36.2883	0.1993	3	5	negative regulation of interleukin-6 biosynthetic process
								GO:0070489	0.0016	Inf	0.0797	2	2	T cell aggregation
								GO:0002250	0.0019	1.9595	14.0337	26	352	adaptive immune response
								GO:0050869	0.0045	5.2685	1.1163	5	28	negative regulation of B cell activation
								GO:0002677	0.0046	48.312	0.1196	2	3	negative regulation of chronic inflammatory response
								Automatic cut off
								GO:0050861	0.0019	Inf	2.8633	7	7	positive regulation of B cell receptor signaling pathway
								GO:0050860	0.0039	4.0518	7.7718	14	19	negative regulation of T cell receptor signaling pathway
								GO:0043368	0.007	2.5332	13.4983	21	33	positive T cell selection

## Sheet: Hypomethylated Promoters
GBMrec vs. GBMprim								GBMprim vs. CG								GBMrec vs. CG
GOMFID	Pvalue	OddsRatio	ExpCount	Count	Size	Term		GOMFID	Pvalue	OddsRatio	ExpCount	Count	Size	Term		GOMFID	Pvalue	OddsRatio	ExpCount	Count	Size	Term
Rank 100								Rank 100								Rank 100
GO:0002706	0.0002	14.9416	0.3047	4	98	regulation of lymphocyte mediated immunity		GO:0033088	0.0082	187.118	0.0082	1	3	negative regulation of immature T cell proliferation in thymus		GO:0033088	0.0082	187.118	0.0082	1	3	negative regulation of immature T cell proliferation in thymus
GO:0042271	0.0006	67.2098	0.0373	2	12	susceptibility to natural killer cell mediated cytotoxicity		Rank 500								Rank 500
GO:0031341	0.0007	19.8115	0.171	3	55	regulation of cell killing		GO:0016446	0.0017	15.9338	0.2482	3	12	somatic hypermutation of immunoglobulin genes		N/A
GO:0007252	0.0008	56	0.0435	2	14	I-kappaB phosphorylation		Rank 1000								Rank 1000
GO:0002460	0.002	8.315	0.5347	4	172	adaptive immune response based on somatic recombination of immune receptors built from immunoglobulin superfamily domains		GO:0032765	0.002	Inf	0.0905	2	2	positive regulation of mast cell cytokine production		GO:0002891	0.0075	4.6289	1.2566	5	29	positive regulation of immunoglobulin mediated immune response
GO:0002717	0.0025	30.5233	0.0746	2	24	positive regulation of natural killer cell mediated immunity		GO:0002520	0.0048	1.5356	33.5118	49	741	immune system development		Automatic cut off
GO:0002705	0.0036	10.6969	0.3078	3	99	positive regulation of leukocyte mediated immunity		Automatic cut off								GO:0038111	0.0007	4.2205	7.0877	15	23	interleukin-7-mediated signaling pathway
GO:0042269	0.0036	24.8618	0.0902	2	29	regulation of natural killer cell mediated cytotoxicity		GO:0038111	0.0027	3.5084	7.0764	14	23	interleukin-7-mediated signaling pathway		GO:0098760	0.0007	4.2205	7.0877	15	23	response to interleukin-7
GO:0001913	0.0044	22.3707	0.0995	2	32	T cell mediated cytotoxicity		GO:0098760	0.0027	3.5084	7.0764	14	23	response to interleukin-7		GO:0002418	0.0051	5.9959	3.3898	8	11	immune response to tumor cell
GO:0001912	0.0056	19.7331	0.1119	2	36	positive regulation of leukocyte mediated cytotoxicity
GO:0002925	0.0093	164.119	0.0093	1	3	positive regulation of humoral immune response mediated by circulating immunoglobulin
Rank 500
N/A
Rank 1000
GO:0070105	0.0021	Inf	0.0917	2	2	positive regulation of interleukin-6-mediated signaling pathway
GO:0007252	0.003	8.3727	0.6417	4	14	I-kappaB phosphorylation
GO:0002925	0.0061	41.7595	0.1375	2	3	positive regulation of humoral immune response mediated by circulating immunoglobulin
GO:0072567	0.009	8.9586	0.4584	3	10	chemokine (C-X-C motif) ligand 2 production
Automatic cut off
GO:0038111	0.0023	3.6148	7.8673	15	23	interleukin-7-mediated signaling pathway
GO:0098760	0.0023	3.6148	7.8673	15	23	response to interleukin-7
