# Supplementary material for: Epigenetic Suppression of the IL-7 Pathway in Progressive Glioblastoma
Source: Biomedicines. 2022 Sep 2;10(9):2174. doi: 10.3390/biomedicines10092174 (PMC9496096; doi:10.3390/biomedicines10092174)
Supplement: Supplementary file 1 [file biomedicines-10-02174-s001.zip › Table S3.xlsx]

## Sheet: Hypermethylated Genes
GBMrec vs. GBMprim
GOMFID	Pvalue	OddsRatio	ExpCount	Count	Size	Term
Rank 100
GO:0038111	0	346.154	0.0609	10	29	interleukin-7-mediated signaling pathway
GO:0098760	0	328.827	0.063	10	30	response to interleukin-7
GO:0071345	0	8.2431	2.0796	12	991	cellular response to cytokine stimulus
GO:0002376	0.0002	3.7257	5.8108	15	2769	immune system process
GO:0051142	0.0084	163.01	0.0084	1	4	positive regulation of NK T cell proliferation
GO:2000330	0.0084	163.01	0.0084	1	4	positive regulation of T-helper 17 cell lineage commitment
Rank 500
GO:0038111	0	78.2493	0.3195	13	29	interleukin-7-mediated signaling pathway
GO:0098760	0	73.642	0.3305	13	30	response to interleukin-7
GO:0071345	0.0014	2.1748	10.918	22	991	cellular response to cytokine stimulus
Rank 1000
GO:0038111	0	31.6989	0.7455	13	29	interleukin-7-mediated signaling pathway
GO:0098760	0	29.8325	0.7712	13	30	response to interleukin-7
GO:0002227	0.0003	10.6371	0.5913	5	23	innate immune response in mucosa
GO:0002251	0.0003	7.6708	0.9254	6	36	organ or tissue specific immune response
GO:0061760	0.0003	38.153	0.1542	3	6	antifungal innate immune response
GO:0050830	0.0003	4.5609	2.1851	9	85	defense response to Gram-positive bacterium
GO:0006334	0.0004	4.022	2.7184	10	108	nucleosome assembly
GO:0019731	0.0007	6.39	1.0797	6	42	antibacterial humoral response
GO:0042742	0.005	2.9827	3.21	9	127	defense response to bacterium
GO:0061844	0.0091	3.5884	1.7995	6	70	antimicrobial humoral immune response mediated by antimicrobial peptide
GO:0071638	0.0092	19.0319	0.1542	2	6	negative regulation of monocyte chemotactic protein-1 production
Automatic cut off
N/A

## Sheet: Hypermethylated Promoters
GBMrec vs. GBMprim
GOMFID	Pvalue	OddsRatio	ExpCount	Count	Size	Term
Rank 100
N/A
Rank 500
GO:0038111	0	68.7908	0.424	14	28	interleukin-7-mediated signaling pathway
GO:0098760	0	64.2008	0.4391	14	29	response to interleukin-7
O:0002227	0	20.7145	0.318	5	21	innate immune response in mucosa
GO:0019731	0	12.4669	0.5754	6	38	antibacterial humoral response
GO:0071345	0.0012	2.022	14.3096	27	945	cellular response to cytokine stimulus
GO:0061844	0.0021	6.0117	0.9085	5	60	antimicrobial humoral immune response mediated by antimicrobial peptide
GO:1903979	0.0046	26.2151	0.106	2	7	negative regulation of microglial cell activation
GO:0043030	0.0047	6.4312	0.6814	4	45	regulation of macrophage activation
Rank 1000
O:0038111	0	31.8994	0.8731	14	28	interleukin-7-mediated signaling pathway
GO:0098760	0	29.7709	0.9043	14	29	response to interleukin-7
GO:0002227	0.0004	9.7935	0.6548	5	21	innate immune response in mucosa
GO:0002251	0.0004	7.2417	0.9978	6	32	organ or tissue specific immune response
GO:0019731	0.0011	5.8817	1.1849	6	38	antibacterial humoral response
GO:0001915	0.0056	31.185	0.1247	2	4	negative regulation of T cell mediated cytotoxicity
Automatic cut off
N/A

## Sheet: Hypomethylated Genes
GBMrec vs. GBMprim
GOMFID	Pvalue	OddsRatio	ExpCount	Count	Size	Term
Rank 100
GO:1900016	0.0004	79.213	0.0304	2	18	negative regulation of cytokine production involved in inflammatory response
Rank 500
GO:0038111	0	51.5759	0.3094	10	29	interleukin-7-mediated signaling pathway
GO:0098760	0	48.9942	0.32	10	30	response to interleukin-7
GO:0071345	0	2.747	10.5714	26	991	cellular response to cytokine stimulus
O:0002520	0.0001	2.6735	9.4834	23	889	immune system development
GO:2000502	0.0003	187.525	0.032	2	3	negative regulation of natural killer cell chemotaxis
GO:0032757	0.0014	9.0077	0.4907	4	46	positive regulation of interleukin-8 production
GO:0002682	0.0016	1.9944	14.7561	27	1398	regulation of immune system process
GO:0002699	0.0016	3.8927	2.1868	8	205	positive regulation of immune effector process
GO:0060760	0.0021	8.0471	0.544	4	51	positive regulation of response to cytokine stimulus
GO:0002860	0.003	31.2449	0.0853	2	8	positive regulation of natural killer cell mediated cytotoxicity directed against tumor cell target
GO:0002703	0.0045	3.6288	2.0375	7	191	regulation of leukocyte mediated immunity
GO:0002855	0.0048	23.4309	0.1067	2	10	regulation of natural killer cell mediated immune response to tumor cell
GO:0002708	0.0049	4.8366	1.0987	5	103	positive regulation of lymphocyte mediated immunity
GO:0001818	0.0053	3.1736	2.6562	8	249	negative regulation of cytokine production
GO:0001959	0.0057	3.9338	1.6108	6	151	regulation of cytokine-mediated signaling pathway
GO:0002839	0.0058	20.8263	0.1173	2	11	positive regulation of immune response to tumor cell
GO:0060340	0.0058	20.8263	0.1173	2	11	positive regulation of type I interferon-mediated signaling pathway
GO:0002829	0.007	18.7425	0.128	2	12	negative regulation of type 2 immune response
GO:0002285	0.007	3.7511	1.6855	6	158	lymphocyte activation involved in immune response
GO:0001910	0.0085	5.3194	0.8001	4	75	regulation of leukocyte mediated cytotoxicity
GO:1903557	0.0089	5.2452	0.8107	4	76	positive regulation of tumor necrosis factor superfamily cytokine production
GO:0002834	0.0095	15.6169	0.1493	2	14	regulation of response to tumor cell
GO:2000402	0.0095	15.6169	0.1493	2	14	negative regulation of lymphocyte migration
Rank 1000
GO:0038111	0	20.9861	0.7252	10	29	interleukin-7-mediated signaling pathway
GO:0098760	0	19.9356	0.7502	10	30	response to interleukin-7
GO:1904469	0.0003	15.7327	0.3501	4	14	positive regulation of tumor necrosis factor secretion
GO:1901623	0.0003	9.8502	0.6252	5	25	regulation of lymphocyte chemotaxis
GO:0001776	0.0004	4.5155	2.2006	9	88	leukocyte homeostasis
GO:0051251	0.0008	2.6389	6.4519	16	258	positive regulation of lymphocyte activation
GO:0032757	0.0009	5.917	1.1503	6	46	positive regulation of interleukin-8 production
GO:0032729	0.001	4.9378	1.5755	7	63	positive regulation of interferon-gamma production
O:2000403	0.0015	6.7896	0.8502	5	34	positive regulation of lymphocyte migration
GO:0002685	0.0016	2.9061	4.4013	12	176	regulation of leukocyte migration
GO:0070232	0.0017	6.5629	0.8753	5	35	regulation of T cell apoptotic process
GO:0002520	0.0017	1.7586	22.2315	37	889	immune system development
GO:0002694	0.0018	2.0584	11.7784	23	471	regulation of leukocyte activation
GO:2000502	0.0018	78.3372	0.075	2	3	negative regulation of natural killer cell chemotaxis
GO:0060340	0.0022	14.7165	0.2751	3	11	positive regulation of type I interferon-mediated signaling pathway
GO:1903039	0.0024	2.6355	5.2265	13	209	positive regulation of leukocyte cell-cell adhesion
GO:2000404	0.0024	5.9652	0.9503	5	38	regulation of T cell migration
GO:0030595	0.0027	2.5953	5.3015	13	212	leukocyte chemotaxis
GO:0043029	0.0027	5.7894	0.9753	5	39	T cell homeostasis
GO:2000482	0.0028	7.8616	0.6002	4	24	regulation of interleukin-8 secretion
GO:1903557	0.0029	4.0044	1.9006	7	76	positive regulation of tumor necrosis factor superfamily cytokine production
GO:0032680	0.0044	3.0419	3.1509	9	126	regulation of tumor necrosis factor production
GO:0002837	0.0046	10.701	0.3501	3	14	regulation of immune response to tumor cell
GO:0010820	0.0046	10.701	0.3501	3	14	positive regulation of T cell chemotaxis
GO:0032732	0.0047	5.0457	1.1003	5	44	positive regulation of interleukin-1 production
GO:2000106	0.005	3.5866	2.1006	7	84	regulation of leukocyte apoptotic process
GO:0032651	0.0052	4.0763	1.6005	6	64	regulation of interleukin-1 beta production
GO:0050830	0.0054	3.5404	2.1256	7	85	defense response to Gram-positive bacterium
GO:0045087	0.0055	1.6898	19.8448	32	797	innate immune response
GO:0050718	0.0056	6.2874	0.7252	4	29	positive regulation of interleukin-1 beta secretion
GO:0019221	0.0073	1.732	16.2942	27	666	cytokine-mediated signaling pathway
GO:0032655	0.008	4.3713	1.2504	5	50	regulation of interleukin-12 production
GO:0050863	0.0085	2.0976	7.4772	15	299	regulation of T cell activation
GO:0031295	0.0087	4.276	1.2754	5	51	T cell costimulation
GO:0045071	0.0087	4.276	1.2754	5	51	negative regulation of viral genome replication
GO:0060760	0.0087	4.276	1.2754	5	51	positive regulation of response to cytokine stimulus
GO:0061760	0.0088	19.5808	0.15	2	6	antifungal innate immune response
GO:1900425	0.0088	19.5808	0.15	2	6	negative regulation of defense response to bacterium
GO:0032722	0.0095	4.1848	1.3004	5	52	positive regulation of chemokine production
GO:0042102	0.0098	3.1362	2.3757	7	95	positive regulation of T cell proliferation
Automatic cut off
N/A

## Sheet: Hypomethylated Promoters
GBMrec vs. GBMprim
GOMFID	Pvalue	OddsRatio	ExpCount	Count	Size	Term
Rank 100
GO:1903904	0.0013	Inf	0.0013	1	1	negative regulation of establishment of T cell polarity
GO:2000405	0.005	278.067	0.005	1	4	negative regulation of T cell migration
Rank 500
GO:0061760	0.0013	56.732	0.0587	2	5	antifungal innate immune response
GO:1904995	0.0058	21.268	0.1173	2	10	negative regulation of leukocyte adhesion to vascular endothelial cell
Rank 1000
GO:0032465	0.0051	3.5802	2.1089	7	81	regulation of cytokinesis
GO:0043320	0.0064	25.05	0.1302	2	5	natural killer cell degranulation
GO:0032731	0.0092	5.3845	0.8331	4	32	positive regulation of interleukin-1 beta production
Automatic cut off
N/A
